# Supplementary material for: 2-Hydroxypropyl-β-cyclodextrin (HPβCD) as a Potential Therapeutic Agent for Breast Cancer
Source: Cancers (Basel). 2023 May 18;15(10):2828. doi: 10.3390/cancers15102828 (PMC10216648; doi:10.3390/cancers15102828)
Supplement: Supplementary file 1 [file cancers-15-02828-s001.zip]

Archive with 1 entries (1 files):
- cancers-2359807-supplementary.pdf
